# Supplementary material for: Indicators and Instruments to Assess Components of Disability in Community-Dwelling Older Adults: A Systematic Review
Source: Sensors (Basel). 2022 Oct 28;22(21):8270. doi: 10.3390/s22218270 (PMC9653663; doi:10.3390/s22218270)
Supplement: Supplementary file 1 [file sensors-22-08270-s001.zip]

Archive with 4 entries (4 files):
- Supplemental Information.pdf
- Table_S1.pdf
- Table_S2.pdf
- Table_S3.pdf
